# Supplementary material for: Snappy: fast identification of DNA methylation motifs based on oxford nanopore reads
Source: Bioinform Adv. 2025 Nov 21;5(1):vbaf296. doi: 10.1093/bioadv/vbaf296 (PMC12679398; doi:10.1093/bioadv/vbaf296)
Supplement: vbaf296_Supplementary_Data [file vbaf296_supplementary_data.zip]

Archive with 2 entries (2 files):
- Supplementary_Tables.xlsx
- Supplementary_Materials.pdf
