# Supplementary material for: Snappy: fast identification of DNA methylation motifs based on oxford nanopore reads
Source: Bioinform Adv. 2025 Nov 21;5(1):vbaf296. doi: 10.1093/bioadv/vbaf296 (PMC12679398; doi:10.1093/bioadv/vbaf296)
Supplement: vbaf296_Supplementary_Data [file vbaf296_supplementary_data.zip › Supplementary_Tables.xlsx]

## Sheet: Supplementary_Tables_S1
Helicobacter pylori J99	mod type	reference motifs	565X	280X	139X	70X	38X	22X	15X	8X
	m6A	AAGn5CTC	AAGNNNNNCTT	AAGNNNNNCTT	AAGNNNNNCTT	AAGNNNNNCTT	AAGNNNNNCTT	AAGNNNNNCTT	AAGNNNNNCTT	-
		AAGn6TAAAG	AAGNNNNNNTAAAG CTTTANNNNNNTTC	AAGNNNNNNTAAAG CTTTANNNNNNTTC	AAGNNNNNNTAAAG CTTTANNNNNNTTC	AAGNNNNNNTAAAG CTTTANNNNNNTTC	AAGNNNNNNTAAAG CTTTANNNNNNTTC	AAGNNNNNNTAAAG CTTTANNNNNNTTC	-	-
		AAGn6CTC	AAGNNNNNNCTC GAGNNNNNNCTT	AAGNNNNNNCTC GAGNNNNNNCTT	AAGNNNNNNCTC GAGNNNNNNCTT	AAGNNNNNNCTC GAGNNNNNNCTT	AAGNNNNNNCTC GAGNNNNNNCTT	AAGNNNNNNCTC GAGNNNNNNCTT	-	-
		RTAYn5RTAY	RTAYNNNNNGTAT RTATNNNNNRTAT ATAYNNNNNATAY	RTAYNNNNNGTAT RTATNNNNNRTAT ATAYNNNNNATAY	RTAYNNNNNGTAT RTATNNNNNATAY	RTAYNNNNNGTAT RTATNNNNNRTAT	ATAYNNNNNRTAT	ATAYNNNNNRTAT	-	-
		CATG	CATG	CATG	CATG	CATG	CATG	CATG	CATG	-
		GATC	GATC	GATC	GATC	GATC	GATC	GATC	GATC	-
		GAGG	GAGG	GAGG	GAGG	GAGG	GAGG	GAGG	GAGG	-
		GCCTA	GCCTA	GCCTA	GCCTA	GCCTA	GCCTA	GCCTA	GCCTA	-
		GWCAY	GWCAY	GWCAY	GWCAY	GWCAY	GWCAY	GWCAY	GWCAY	-
		GANTC	GANTC	GANTC	GANTC	GANTC	GANTC	GANTC	GANTC	-
		ATTAAT	ATTAAT	ATTAAT	ATTAAT	ATTAAT	ATTAAT	ATTAAT	-	-
		GGWCNA	GGWCNA	GGWCNA	GGWCNA	GGWCNA	GGWCHA, GGACNA	GGWCHA	-	-
		GTAC	GTAC	GTAC	GTAC	GTAC	GTAC	GTAC	-	-
		GTSAC	GTSAC	GTSAC	GTSAC	GTSAC	GTSAC	-	-	-
		TCGA	TCGA	TCGA	TCGA	TCGA	TCGA	-	-	-
	m4C	CCnnGG	CCNNGG	CCNNGG, CCBNGG	CCBNGG, CCDNGG	CCBNGG, DCCNNGG	CCBNGG, CCDNGG	CCKBGG	-	-
		CCGG	CCGG	CCGG	CCGG	CCGG	CCGG	CCGG	CCGG	-
		CGWCG	CGWCG	CGWCG	CGWCG	CGWCG	CGWCG	CGWCG	CGWCG	-
	m5C	GCGC	GCGC	GCGC	GCGC	GCGC	GCGC	GCGC	GCGC	-
		ACGT	ACGT	ACGT	ACGT	ACGT	ACGT	ACGT	ACGT	-
		false discoveries	GGDCNA	DWKNCCATG	-	GGDCHAK	-	-	-	-
Campylobacter jejuni ATCC 33560	mod_type		1915X	191X	97X	58X	29X	15X	9X
	m6A		RAATTY	RAATTY	RAATTY	RAATTY	RAATTY	RAATTY	RAATTY
			CATG	CATG	CATG	CATG	CATG	CATG	-
			CATAT	CATAT	CATAT	CATAT	CATAT	CATAT	-
			GTAC	GTAC	GTAC	GTAC	GTAC	GTAC	-
			GCANNNNNNCTR, YAGNNNNNNTGC	GCANNNNNNCTR, YAGNNNNNNTGC	GCANNNNNNCTR, YAGNNNNNNTGC	GCANNNNNNCTR, YAGNNNNNNTGC	GCANNNNNNCTR, YAGNNNNNNTGC	GCANNNNNNCTR	-
			ACAAYC	ACAAYC	ACAAYC	ACAAYC	ACAAYC	ACAAYC	-
			RAACNNNNNNRTTA, TAAYNNNNNNGTTY	RAACNNNNNNRTTA, TAAYNNNNNNGTTY	RAACNNNNNNRTTA, TAAYNNNNNNGTTY	RAACNNNNNNRTTA, TAAYNNNNNNGTTY	RAACNNNNNNRTTA, TAAYNNNNNNGTTY	-	-
	m5C		GCGC	GCGC	GCGC	GCGC	GCGC	GCGC	-
		false discoveries	-	-	-	-	-	-	-
Campylobacter lari ATCC 35221	mod_type		1319X	263X	132X	67X	39X	19X	9X
	m6A		RAATTY	RAATTY	RAATTY	RAATTY	RAATTY	RAATTY	RAATTY
			CYANNNNNNTTG, CAANNNNNNTRG	CYANNNNNNTTG, CAANNNNNNTRG	CYANNNNNNTTG, CAANNNNNNTRG	CYANNNNNNTTG, CAANNNNNNTRG	CYANNNNNNTTG, CAANNNNNNTRG	CYANNNNNNTTG, CAANNNNNNTRG	-
			GATC	GATC	GATC	GATC	GATC	GATC	-
			GARANNNNNNNNTAC, GTANNNNNNNNTYTC	GARANNNNNNNNTAC, GTANNNNNNNNTYTC	GARANNNNNNNNTAC, GTANNNNNNNNTYTC	GARANNNNNNNNTAC, GTANNNNNNNNTYTC	GARANNNNNNNNTAC, GTANNNNNNNNTYTC	GARANNNNNNNNTAC	-
			GTRGAG	GTRGAG	GTRGAG	GTRGAG	GTRGAG	GTRGAG	-
		false discoveries	-	-	-	-	-	-	-
Escherichia coli ATCC 25922	mod_type		406X	121X	61X	32X	20X	12X	6X
	m6A		GATC	GATC	GATC	GATC	GATC	GATC	-
			RTACNNNNGTG, CACNNNNGTAY	RTACNNNNGTG, CACNNNNGTAY	RTACNNNNGTG, CACNNNNGTAY	RTACNNNNGTG, CACNNNNGTAY	RTACNNNNGTG, CACNNNNGTAY	-	-
			GAGAYC	GAGAYC	GAGAYC	GAGAYC	GAGAYC	-	-
	m5C		CCWGG	CCWGG	CCWGG	CCWGG	CCWGG	CCWGG	-
			GGTCTC	GGTCTC	GGTCTC	GGTCTC	GGTCTC	-	-
		false discoveries	-	TCCNNNNTGATC	-	DADNGCCTGG	-	-	-
M. tuberculosis 202402	mod_type		155X	98X	63X	42X	22X	13X	7X
	m6A		CTGGAG	CTGGAG	CTGGAG	CTGGAG	CTGGAG	CTGGAG	-
		false discoveries	-	-	-	-	-	-	-

## Sheet: Supplementary_Tables_S2
Helicobacter pylori J99	mod type	reference motifs	threshold = 0.33	threshold = 0.5	threshold = 0.66	threshold = 0.75	threshold = 0.90
	m6A	AAGn5CTC	AAGNNNNNCTT	AAGNNNNNCTT	AAGNNNNNCTT	AAGNNNNNCTT	AAGNNNNNCTT
		AAGn6TAAAG	AAGNNNNNNTAAAG CTTTANNNNNNTTC	AAGNNNNNNTAAAG CTTTANNNNNNTTC	AAGNNNNNNTAAAG CTTTANNNNNNTTC	AAGNNNNNNTAAAG CTTTANNNNNNTTC	AAGNNNNNNTAAAG CTTTANNNNNNTTC
		AAGn6CTC	AAGNNNNNNCTC GAGNNNNNNCTT	AAGNNNNNNCTC GAGNNNNNNCTT	AAGNNNNNNCTC GAGNNNNNNCTT	AAGNNNNNNCTC GAGNNNNNNCTT	AAGNNNNNNCTC GAGNNNNNNCTT
		RTAYn5RTAY	RTAYNNNNNGTAT RTATNNNNNATAY	RTAYNNNNNGTAT RTATNNNNNATAY	RTAYNNNNNGTAT RTATNNNNNRTAT ATAYNNNNNATAY	RTAYNNNNNGTAT RTATNNNNNRTAT ATAYNNNNNATAY	RTAYNNNNNGTAT RTATNNNNNRTAT
		CATG	CATG	CATG	CATG	CATG	CATG
		GATC	GATC	GATC	GATC	GATC	GATC
		GAGG	GAGG	GAGG	GAGG	GAGG	GAGG
		GCCTA	GCCTA	GCCTA	GCCTA	GCCTA	GCCTA
		GWCAY	GWCAY	GWCAY	GWCAY	GWCAY	GWCAY
		GANTC	GANTC	GANTC	GANTC	GANTC	GANTC
		ATTAAT	ATTAAT	ATTAAT	ATTAAT	ATTAAT	ATTAAT
		GGWCNA	GGWCNA	GGWCNA	GGWCNA	GGWCNA	GGWCNA
		GTAC	GTAC	GTAC	GTAC	GTAC	GTAC
		GTSAC	GTSAC	GTSAC	GTSAC	GTSAC	GTSAC
		TCGA	TCGA	TCGA	TCGA	TCGA	TCGA
	m4C	CCnnGG	DCCNNGG	DCCNNGG	CCNNGG, CCBNGG	CCNNGG, CCBNGG	CCYNGG, CCHNGG, GCCNNGG
		CCGG	CCGG	CCGG	CCGG	CCGG	CCGG
		CGWCG	CGWCG	CGWCG	CGWCG	CGWCG	CGWCG
	m5C	GCGC	GCGC	GCGC	GCGC	GCGC	GCGC
		ACGT	ACGT	ACGT	ACGT	ACGT	ACGT
		false discoveries	-	-	-		GGDCWAD
